# Supplementary material for: Why models underestimate West African tropical forest primary productivity
Source: Nat Commun. 2024 Nov 6;15:9574. doi: 10.1038/s41467-024-53949-0 (PMC11541734; doi:10.1038/s41467-024-53949-0)
Supplement: Supplementary file 3 — Supplementary Data 1 [file 41467_2024_53949_MOESM3_ESM.xlsx]

## Sheet: Meta
Citation:
Longitude				Coordinates of the study sites
Latitude				Coordinates of the study sites
name				Name of the study sites (note that it is on site scale not one-hactre plot scale, because a study site (containing multiple plots) normally fall with in one grid cell of model)
GPP				the value contained in variable ‘gpppft’ in original unit of model outputs
level				Models normally have multiple plant functional type. Each has an unique ID, this is the id.
model				name of the model
GPP_MgC_ha_year				Converted from column GPP, now standardised to unit MgC_ha_year
frac				the percentage fraction of such plant functional type in such model at such grid cell
pft				plant functional type name
unit				how to link GPP_MgC_ha_year here (stored in variable gpp_pft) with total GPP of a grid cell (variable gpp)? For most models, you need to multiplied "frac" first, but for some model (e.g. LPJ-GUESS), the "multiplied with frac" has been done by the modeler so you just need to sum all gpp records under this model
Note: frac < 10% was neglected. Model ISAM was neglected because we could not find plant functional type information in their nc files. PFT noted as 'not classified probably bare soil' implies that frac of the pixel does not sum up to 1, the remaining was assumed bare soil as told by LPJ-GUESS user manual.
Supplementary data: Extracting variable ‘gpppft’ and variable ‘landcoverfrac’ from TRENDY models for each gridcell where our study sites fall into. Longitude and latitude are coordinates of the study sites. ‘Name’ is the name of study site. GPP is the value contained in variable ‘gpppft’ in original unit of model outputs. Models normally have multiple plant functional type. Each has a unique ID. …

## Sheet: data
level	frac	name	model	pft	unit_pft	Longitude	Latitude	GPP	GPP_MgC_ha_year	is_forest
5	0.699082	ANK	CLM5.0	broadleaf_evergreen_tropical_tree	m2 of pft, pixel total GPP = sum(GPP_MgC_ha_year * landcoverfrac)	-2.6955	5.268	9.11900216967373e-08	28.7577	TRUE
15	0.252609	ANK	CLM5.0	C4 grass	m2 of pft, pixel total GPP = sum(GPP_MgC_ha_year * landcoverfrac)					FALSE
2	0.564231	ANK	JULES	broad leaf evergreen tropical	m2 of pft, pixel total GPP = sum(GPP_MgC_ha_year * landcoverfrac)	-2.6955	5.268	1.03984318637155e-07	32.7925	TRUE
8	0.360044	ANK	LPJ-GUESS	8:Tropical broadleaf evergreen (TrBE),	should not upscale pftgpp based on pft	-2.6955	5.268	2.9966824118451e-08	9.45034	TRUE
9	0.128333	ANK	LPJ-GUESS	9:Tropical shade-intolerant broadleaf evergreen (TrIBE)	should not upscale pftgpp based on pft	-2.6955	5.268	6.70020705954381e-09	2.11298	TRUE
12	0.178458	ANK	LPJ-GUESS	12:C4 grass (C4G),	should not upscale pftgpp based on pft					FALSE
1	0.597236	ANK	LPX-Bern	Tropical broad evergreen	m2 of pft, pixel total GPP = sum(GPP_MgC_ha_year * landcoverfrac)	-2.6955	5.268	7.27403050922633e-08	22.9394	TRUE
2	0.179781	ANK	LPX-Bern	Tropical broad raingreen	m2 of pft, pixel total GPP = sum(GPP_MgC_ha_year * landcoverfrac)	-2.6955	5.268	3.79783447024273e-08	11.9769	TRUE
2	0.861069	ANK	OCN	Tropical broadleaf evergreen (TrBE)	m2 of pft, pixel total GPP = sum(GPP_MgC_ha_year * landcoverfrac)	-2.6955	5.268	9.35213449398677e-08	29.4929	TRUE
2	0.680762	ANK	ORCHIDEE	tropical broadleaf evergreen	m2 of pft, pixel total GPP = sum(GPP_MgC_ha_year * landcoverfrac)	-2.6955	5.268	1.07073390272679e-07	33.7667	TRUE
11	0.167373	ANK	ORCHIDEE	C4 grass	m2 of pft, pixel total GPP = sum(GPP_MgC_ha_year * landcoverfrac)					FALSE
2	0.550474	ANK	ORCHIDEE-CNP	tropical broadleaf evergreen	m2 of gridcell land area, pixel total GPP = sum(GPP_MgC_ha_year )	-2.6955	5.268	4.86074255216333e-08	15.3288	TRUE
3	0.108613	ANK	ORCHIDEE-CNP	tropical broadleaf raingreen	m2 of gridcell land area, pixel total GPP = sum(GPP_MgC_ha_year )	-2.6955	5.268	5.51268803568779e-09	1.73848	TRUE
11	0.139007	ANK	ORCHIDEE-CNP	C4 grass	m2 of gridcell land area, pixel total GPP = sum(GPP_MgC_ha_year )	-2.6955	5.268	6.31663276129402e-09	1.99201	FALSE
2	0.550474	ANK	ORCHIDEEv3	tropical broadleaf evergreen	m2 of pft, pixel total GPP = sum(GPP_MgC_ha_year * landcoverfrac)	-2.6955	5.268	1.35132273933654e-07	42.6153	TRUE
3	0.108613	ANK	ORCHIDEEv3	tropical broadleaf raingreen	m2 of pft, pixel total GPP = sum(GPP_MgC_ha_year * landcoverfrac)	-2.6955	5.268	8.78263930456646e-08	27.6969	TRUE
11	0.139007	ANK	ORCHIDEEv3	C4 grass	m2 of pft, pixel total GPP = sum(GPP_MgC_ha_year * landcoverfrac)					FALSE
5	0.735	ANK	SDGVM	C4	m2 of pft, pixel total GPP = sum(GPP_MgC_ha_year * landcoverfrac)	-2.6955	5.268	1.00955825751055e-07	31.8374	FALSE
9	0.165	ANK	SDGVM	Ev_Bl	m2 of pft, pixel total GPP = sum(GPP_MgC_ha_year * landcoverfrac)	-2.6955	5.268	5.84333206266052e-08	18.4275	TRUE
1	0.974819	ANK	VISIT	Tropical evergreen forest/woodland	m2 of pft, pixel total GPP = sum(GPP_MgC_ha_year * landcoverfrac)	-2.6955	5.268	6.83711665061537e-08	21.5615	TRUE
	0.199122	ANK	LPJ_guess	not classified probably bare soil						NA
3	0.128402	BOB	CLASSIC	broadleaf evergreen	m2 of pft, pixel total GPP = sum(GPP_MgC_ha_year * landcoverfrac)	-1.3389	6.691	7.70886104857824e-08	24.3107	TRUE
5	0.468763	BOB	CLASSIC	broadleaf drought/dry deciduous	m2 of pft, pixel total GPP = sum(GPP_MgC_ha_year * landcoverfrac)	-1.3389	6.691	8.58459564965886e-08	27.0724	TRUE
10	0.221161	BOB	CLASSIC	bareground	m2 of pft, pixel total GPP = sum(GPP_MgC_ha_year * landcoverfrac)					NA
5	0.348911	BOB	CLM5.0	broadleaf_evergreen_tropical_tree	m2 of pft, pixel total GPP = sum(GPP_MgC_ha_year * landcoverfrac)	-1.3389	6.691	8.75905965832165e-08	27.6226	TRUE
15	0.512495	BOB	CLM5.0	C4 grass	m2 of pft, pixel total GPP = sum(GPP_MgC_ha_year * landcoverfrac)					FALSE
3	0.709694	BOB	JSBACH	Tropical evergreen trees	m2 of pft, pixel total GPP = sum(GPP_MgC_ha_year * landcoverfrac)	-1.3389	6.691	7.17373189148181e-08	22.6231	TRUE
2	0.577282	BOB	JULES	broad leaf evergreen tropical	m2 of pft, pixel total GPP = sum(GPP_MgC_ha_year * landcoverfrac)	-1.3389	6.691	9.44852318755333e-08	29.7969	TRUE
9	0.119274	BOB	JULES	C4 grass	m2 of pft, pixel total GPP = sum(GPP_MgC_ha_year * landcoverfrac)	-1.3389	6.691	1.27441221723738e-07	40.1899	FALSE
8	0.290243	BOB	LPJ-GUESS	8:Tropical broadleaf evergreen (TrBE),	should not upscale pftgpp based on pft	-1.3389	6.691	2.9144648701814e-08	9.19106	TRUE
9	0.220618	BOB	LPJ-GUESS	9:Tropical shade-intolerant broadleaf evergreen (TrIBE)	should not upscale pftgpp based on pft	-1.3389	6.691	1.32602797388304e-08	4.18176	TRUE
14	0.113511	BOB	LPJ-GUESS	14:C4 grass in pasture (C4G_pas)	should not upscale pftgpp based on pft					FALSE
1	0.58821	BOB	LPX-Bern	Tropical broad evergreen	m2 of pft, pixel total GPP = sum(GPP_MgC_ha_year * landcoverfrac)	-1.3389	6.691	7.38319869085051e-08	23.2837	TRUE
2	0.199184	BOB	LPX-Bern	Tropical broad raingreen	m2 of pft, pixel total GPP = sum(GPP_MgC_ha_year * landcoverfrac)	-1.3389	6.691	4.1249653441137e-08	13.0085	TRUE
19	0.11541	BOB	LPX-Bern	Pasture C4 herbaceous	m2 of pft, pixel total GPP = sum(GPP_MgC_ha_year * landcoverfrac)					FALSE
2	0.545418	BOB	OCN	Tropical broadleaf evergreen (TrBE)	m2 of pft, pixel total GPP = sum(GPP_MgC_ha_year * landcoverfrac)	-1.3389	6.691	8.85542494455973e-08	27.9265	TRUE
3	0.115959	BOB	OCN	Tropical broadleaf raingreen (TrBR)	m2 of pft, pixel total GPP = sum(GPP_MgC_ha_year * landcoverfrac)					TRUE
5	0.132417	BOB	OCN	Temperate broadleaf evergreen (TeBE)	m2 of pft, pixel total GPP = sum(GPP_MgC_ha_year * landcoverfrac)					TRUE
11	0.122527	BOB	OCN	Tropical herbaceous¬† (Trh)	m2 of pft, pixel total GPP = sum(GPP_MgC_ha_year * landcoverfrac)	-1.3389	6.691	6.89029519955317e-08	21.7292	FALSE
2	0.25025	BOB	ORCHIDEE	tropical broadleaf evergreen	m2 of pft, pixel total GPP = sum(GPP_MgC_ha_year * landcoverfrac)	-1.3389	6.691	8.56989084141446e-08	27.026	TRUE
3	0.120211	BOB	ORCHIDEE	tropical broadleaf raingreen	m2 of pft, pixel total GPP = sum(GPP_MgC_ha_year * landcoverfrac)	-1.3389	6.691	6.12836894670991e-08	19.3264	TRUE
11	0.297597	BOB	ORCHIDEE	C4 grass	m2 of pft, pixel total GPP = sum(GPP_MgC_ha_year * landcoverfrac)					FALSE
14	0.222263	BOB	ORCHIDEE	tropical C3 grass	m2 of pft, pixel total GPP = sum(GPP_MgC_ha_year * landcoverfrac)					FALSE
2	0.180969	BOB	ORCHIDEE-CNP	tropical broadleaf evergreen	m2 of gridcell land area, pixel total GPP = sum(GPP_MgC_ha_year )	-1.3389	6.691	1.55532615453424e-08	4.90488	TRUE
3	0.434052	BOB	ORCHIDEE-CNP	tropical broadleaf raingreen	m2 of gridcell land area, pixel total GPP = sum(GPP_MgC_ha_year )	-1.3389	6.691	1.99351124866946e-08	6.28674	TRUE
11	0.217049	BOB	ORCHIDEE-CNP	C4 grass	m2 of gridcell land area, pixel total GPP = sum(GPP_MgC_ha_year )	-1.3389	6.691	1.02251337397163e-08	3.2246	FALSE
2	0.180969	BOB	ORCHIDEEv3	tropical broadleaf evergreen	m2 of pft, pixel total GPP = sum(GPP_MgC_ha_year * landcoverfrac)	-1.3389	6.691	1.00284190211279e-07	31.6256	TRUE
3	0.434052	BOB	ORCHIDEEv3	tropical broadleaf raingreen	m2 of pft, pixel total GPP = sum(GPP_MgC_ha_year * landcoverfrac)	-1.3389	6.691	6.20639983273918e-08	19.5725	TRUE
11	0.217049	BOB	ORCHIDEEv3	C4 grass	m2 of pft, pixel total GPP = sum(GPP_MgC_ha_year * landcoverfrac)					FALSE
5	0.92	BOB	SDGVM	C4	m2 of pft, pixel total GPP = sum(GPP_MgC_ha_year * landcoverfrac)	-1.3389	6.691	8.92325745627254e-08	28.1404	FALSE
1	0.944313	BOB	VISIT	Tropical evergreen forest/woodland	m2 of pft, pixel total GPP = sum(GPP_MgC_ha_year * landcoverfrac)	-1.3389	6.691	6.28288085853986e-08	19.8137	TRUE
	0.220945	BOB	LPJ_guess	not classified probably bare soil						NA
3	0.128402	KOG	CLASSIC	broadleaf evergreen	m2 of pft, pixel total GPP = sum(GPP_MgC_ha_year * landcoverfrac)	-1.1501	7.2616	7.70886104857824e-08	24.3107	TRUE
5	0.468763	KOG	CLASSIC	broadleaf drought/dry deciduous	m2 of pft, pixel total GPP = sum(GPP_MgC_ha_year * landcoverfrac)	-1.1501	7.2616	8.58459564965886e-08	27.0724	TRUE
10	0.221161	KOG	CLASSIC	bareground	m2 of pft, pixel total GPP = sum(GPP_MgC_ha_year * landcoverfrac)					NA
5	0.348911	KOG	CLM5.0	broadleaf_evergreen_tropical_tree	m2 of pft, pixel total GPP = sum(GPP_MgC_ha_year * landcoverfrac)	-1.1501	7.2616	8.75905965832165e-08	27.6226	TRUE
15	0.512495	KOG	CLM5.0	C4 grass	m2 of pft, pixel total GPP = sum(GPP_MgC_ha_year * landcoverfrac)					FALSE
3	0.709694	KOG	JSBACH	Tropical evergreen trees	m2 of pft, pixel total GPP = sum(GPP_MgC_ha_year * landcoverfrac)	-1.1501	7.2616	7.17373189148181e-08	22.6231	TRUE
2	0.577282	KOG	JULES	broad leaf evergreen tropical	m2 of pft, pixel total GPP = sum(GPP_MgC_ha_year * landcoverfrac)	-1.1501	7.2616	9.44852318755333e-08	29.7969	TRUE
9	0.119274	KOG	JULES	C4 grass	m2 of pft, pixel total GPP = sum(GPP_MgC_ha_year * landcoverfrac)	-1.1501	7.2616	1.27441221723738e-07	40.1899	FALSE
8	0.432586	KOG	LPJ-GUESS	8:Tropical broadleaf evergreen (TrBE),	should not upscale pftgpp based on pft	-1.1501	7.2616	2.88260863563298e-08	9.09059	TRUE
9	0.185622	KOG	LPJ-GUESS	9:Tropical shade-intolerant broadleaf evergreen (TrIBE)	should not upscale pftgpp based on pft	-1.1501	7.2616	1.15193189489475e-08	3.63273	TRUE
14	0.107841	KOG	LPJ-GUESS	14:C4 grass in pasture (C4G_pas)	should not upscale pftgpp based on pft					FALSE
1	0.565266	KOG	LPX-Bern	Tropical broad evergreen	m2 of pft, pixel total GPP = sum(GPP_MgC_ha_year * landcoverfrac)	-1.1501	7.2616	7.00141463990297e-08	22.0797	TRUE
2	0.235504	KOG	LPX-Bern	Tropical broad raingreen	m2 of pft, pixel total GPP = sum(GPP_MgC_ha_year * landcoverfrac)	-1.1501	7.2616	4.09257218484764e-08	12.9063	TRUE
19	0.117746	KOG	LPX-Bern	Pasture C4 herbaceous	m2 of pft, pixel total GPP = sum(GPP_MgC_ha_year * landcoverfrac)					FALSE
3	0.319192	KOG	OCN	Tropical broadleaf raingreen (TrBR)	m2 of pft, pixel total GPP = sum(GPP_MgC_ha_year * landcoverfrac)					TRUE
5	0.101561	KOG	OCN	Temperate broadleaf evergreen (TeBE)	m2 of pft, pixel total GPP = sum(GPP_MgC_ha_year * landcoverfrac)					TRUE
11	0.516897	KOG	OCN	Tropical herbaceous¬† (Trh)	m2 of pft, pixel total GPP = sum(GPP_MgC_ha_year * landcoverfrac)	-1.1501	7.2616	7.00787790815035e-08	22.1	FALSE
3	0.616617	KOG	ORCHIDEE	tropical broadleaf raingreen	m2 of pft, pixel total GPP = sum(GPP_MgC_ha_year * landcoverfrac)	-1.1501	7.2616	6.78095304865178e-08	21.3844	TRUE
11	0.1985	KOG	ORCHIDEE	C4 grass	m2 of pft, pixel total GPP = sum(GPP_MgC_ha_year * landcoverfrac)					FALSE
2	0.180969	KOG	ORCHIDEE-CNP	tropical broadleaf evergreen	m2 of gridcell land area, pixel total GPP = sum(GPP_MgC_ha_year )	-1.1501	7.2616	1.55532615453424e-08	4.90488	TRUE
3	0.434052	KOG	ORCHIDEE-CNP	tropical broadleaf raingreen	m2 of gridcell land area, pixel total GPP = sum(GPP_MgC_ha_year )	-1.1501	7.2616	1.99351124866946e-08	6.28674	TRUE
11	0.217049	KOG	ORCHIDEE-CNP	C4 grass	m2 of gridcell land area, pixel total GPP = sum(GPP_MgC_ha_year )	-1.1501	7.2616	1.02251337397163e-08	3.2246	FALSE
2	0.180969	KOG	ORCHIDEEv3	tropical broadleaf evergreen	m2 of pft, pixel total GPP = sum(GPP_MgC_ha_year * landcoverfrac)	-1.1501	7.2616	1.32955017247601e-07	41.9287	TRUE
3	0.434052	KOG	ORCHIDEEv3	tropical broadleaf raingreen	m2 of pft, pixel total GPP = sum(GPP_MgC_ha_year * landcoverfrac)	-1.1501	7.2616	7.63596084463886e-08	24.0808	TRUE
11	0.217049	KOG	ORCHIDEEv3	C4 grass	m2 of pft, pixel total GPP = sum(GPP_MgC_ha_year * landcoverfrac)					FALSE
5	0.95	KOG	SDGVM	C4	m2 of pft, pixel total GPP = sum(GPP_MgC_ha_year * landcoverfrac)	-1.1501	7.2616	7.93991127327291e-08	25.0393	FALSE
1	0.960753	KOG	VISIT	Tropical evergreen forest/woodland	m2 of pft, pixel total GPP = sum(GPP_MgC_ha_year * landcoverfrac)	-1.1501	7.2616	8.07849999932368e-08	25.4764	TRUE
	0.108327	KOG	LPJ-GUESS	not classified probably bare soil						NA

## Sheet: summary
Model	Forests				Grass, Savanna and Shrub
	mean	max	min	std	mean	max	min	std
ANK	0.652853	0.974819	0.165	0.220689	0.161145	0.735	0	0.221827
BOB	0.572493	0.944313	0	0.248419	0.238098	0.92	0	0.277764
KOG	0.57335	0.960753	0	0.239454	0.246404	0.95	0	0.282376
